# Supplementary material for: The Dynamic Immunological Parameter Landscape in Coronavirus Disease 2019 Patients With Different Outcomes
Source: Front Immunol. 2021 Oct 29;12:697622. doi: 10.3389/fimmu.2021.697622 (PMC8586656; doi:10.3389/fimmu.2021.697622)
Supplement: Supplementary file 6 [file DataSheet_1.xlsx]

## Sheet: Sheet1
Supplementary Table 1. The results of immunological parameters in COVID-19 patients on day 9 after onset of illness
	① Mild (n=10)	② Severe (n=11)	③ Deceased (n=10)	p value
				① vs ②	① vs ③	② vs ③
Neutrophils (× 10⁹/L)	3.47 (2.49-4.75)	5.29 (4.73-7.66)	7.25 (4.15-10.55)	0.033	0.001	0.117
Lymphocytes (× 10⁹/L)	0.88 (0.44-1.17)	0.56 (0.37-0.93)	0.66 (0.37-0.85)	0.257	0.181	0.807
Platelets (× 10⁹/L)	248 (181-285)	171 (134-179)	140 (55-190)	0.048	0.005	0.313
IL-2R (U/mL)	1073 (948-1232)	871 (641-1041)	1356 (946-1506)	0.108	0.528	0.324
IL-6 (pg/mL)	9.00 (7.75-11.5)	35.33 (11.00-59.18)	23.61 (12.71-190.4)	0.4	0.025	0.127
IL-10 (pg/mL)	5.00 (5.00-5.75)	7.13 (5.20-11.00)	13.45 (8.65-23.66)	0.782	0.01	0.016
CD4+ T cells (× 106/L)	312 (249-368)	237 (201-287)	103 (78-158)	0.256	<0.001	<0.001
CD8+ T cells (× 106/L)	164 (152-177)	121 (101-141)	17 (11-33)	<0.001	<0.001	<0.001
B cells (× 106/L)	115 (87-156)	66 (46-95)	40 (25-71)	0.001	<0.001	0.115
NK cells (× 106/L)	130 (93-195)	89 (71-109)	34 (11-48)	0.019	<0.001	0.002
Monocytes (× 10⁹/L)	0.29 (0.17-0.38)	0.43 (0.39-0.46)	0.46 (0.38-0.59)	0.004	0.001	0.641
lymphoid-DCs (× 106/L)	7.14 (2.78-10.26)	10.51 (7.5-12.30)	2.40 (1.16-3.48)	0.013	0.002	<0.001
HLA-DR+CD4+ T cells (%)	21.30 (14.48-27.33)	13.70 (10.50-16.90)	14.10 (9.91-18.35)	0.009	0.008	0.913
HLA-DR+CD8+ T cells (%)	58.53 (49.98-72.15)	54.67 (45.60-64.00)	22.40 (16.88-31.53)	0.182	<0.001	<0.001
CD45RO+CD4+ T cells (%)	70.37 (66.59-77.61)	64.05 (58.00-70.00)	54.14 (44.00-62.50)	0.039	<0.001	0.015
CD27+CD38- memory B cells (%)	37.07 (24.43-48.05)	32.53 (30.20-38.16)	37.15 (33.00-40.43)	0.703	0.737	0.47
Plasma cells in B cells (%)	42.53 (24.38-67.33)	25.00 (15.60-36.20)	10.78 (8.09-21.10)	0.027	<0.001	0.1
SARS-COV-2-specific IgG (U/mL)	105.5 (75.64-135.3)	79.12 (65.79-100.6)	39.25 (26.75-51.75)	0.044	<0.001	<0.001
CD16+CD14+ cells in CD14+ monocytes (%)	5.35 (4.50-6.38)	5.50 (4.50-6.80)	13.60 (9.98-16.80)	0.972	<0.001	<0.001
M-MDSCs in CD14+ monocytes (%)	4.00 (3.10-5.38)	7.70 (4.70-9.10)	8.90 (6.18-12.53)	0.014	0.001	0.264
CD86+ DCs (%)	15.70 (7.33-21.80)	25.40 (18.70-31.50)	3.35 (1.18-7.10)	0.003	0.013	<0.001
Data are medium (25-75 percentile). COVID-19, coronavirus disease 2019; IL-2R, IL-2 receptor; DCs, dendritic cells; SARS-CoV-2, severe acute respiratory syndrome coronavirus 2; M-MDSCs, monocytic-myeloid-derived suppressor cells.
