# Supplementary material for: The Dynamic Immunological Parameter Landscape in Coronavirus Disease 2019 Patients With Different Outcomes
Source: Front Immunol. 2021 Oct 29;12:697622. doi: 10.3389/fimmu.2021.697622 (PMC8586656; doi:10.3389/fimmu.2021.697622)
Supplement: Supplementary file 7 [file DataSheet_2.xlsx]

## Sheet: Sheet1
Supplementary Table 2. The number of COVID-19 patients in each time point.
	3			6			9			12			15			18			21			24			27			30			33			36			39			42			45
	Mild	Severe	Deceasd	Mild	Severe	Deceasd	Mild	Severe	Deceasd	Mild	Severe	Deceasd	Mild	Severe	Deceasd	Mild	Severe	Deceasd	Mild	Severe	Deceasd	Mild	Severe	Deceasd	Mild	Severe	Deceasd	Mild	Severe	Deceasd	Mild	Severe	Deceasd	Mild	Severe	Deceasd	Mild	Severe	Deceasd	Mild	Severe	Deceasd	Mild	Severe	Deceasd
Neutrophilsn (x109/L)	1	4	1	3	13	15	6	19	22	6	19	31	6	29	41	10	26	36	9	35	47	9	21	47	10	33	44	11	38	33	14	32	25	12	29	17	9	32	15	8	26	11	6	23	8
Lymphocytes (x109/L)	1	4	1	3	13	15	6	19	22	6	19	31	6	29	41	10	26	36	9	35	47	9	21	47	10	33	44	11	38	33	14	32	25	12	29	17	9	32	15	8	26	11	6	23	8
Platelets (x109/L)	1	4	1	3	13	15	6	19	22	6	19	31	6	29	41	10	26	36	9	35	47	9	21	47	10	33	44	11	38	33	14	32	25	12	29	17	9	32	15	8	26	11	6	23	8
NLR	1	4	1	3	13	15	6	19	22	6	19	31	6	29	41	10	26	36	9	35	47	9	21	47	10	33	44	11	38	33	14	32	25	12	29	17	9	32	15	8	26	11	6	23	8
IL-2R (U/ml)	0	0	0	1	2	6	10	10	10	4	7	20	2	13	21	6	15	21	6	16	22	8	15	23	7	19	24	8	26	23	8	20	16	7	10	10	4	8	9	4	8	7	5	12	5
IL-6 (pg/ml)	0	0	0	1	2	6	10	10	10	4	7	20	2	13	21	6	15	21	6	16	22	8	15	23	7	19	24	8	26	23	8	20	16	7	10	10	4	8	9	4	8	7	5	12	5
IL-10 (pg/ml)	0	0	0	1	2	6	10	10	10	4	7	20	2	13	21	6	15	21	6	16	22	8	15	23	7	19	24	8	26	23	8	20	16	7	10	10	4	8	9	4	8	7	5	12	5
IL-2R/Lymphocytes	0	0	0	1	2	6	4	6	8	2	7	20	2	12	20	6	15	15	5	16	22	7	13	23	7	18	24	8	24	23	8	20	15	7	10	10	4	8	9	4	8	7	5	11	5
CD4+T cells (x106/L)	0	0	0	0	0	3	10	10	10	3	2	5	1	3	4	2	6	7	3	2	6	2	6	8	1	8	11	9	4	9	4	4	6	3	4	3	2	3	2	5	5	6	4	4	2
CD8+T cells (x106/L)	0	0	0	0	0	3	10	10	10	3	2	5	1	3	4	2	6	7	3	2	6	2	6	8	1	8	11	9	4	9	4	4	6	3	4	3	2	3	2	5	5	6	4	4	2
lymphoid-derived DCs (x106/L)	0	0	0	3	4	4	10	10	10	3	2	5	1	3	4	3	7	7	3	2	6	2	6	9	1	8	11	9	6	10	5	4	6	3	4	3	2	3	2	5	5	6	4	4	2
B cells (x106/L)	0	0	0	0	0	3	10	10	10	3	2	5	1	3	4	6	7	7	3	2	6	2	6	8	1	8	11	9	4	9	4	4	6	3	4	3	2	3	2	5	5	6	4	4	2
NK (x106/L)	0	0	0	0	0	3	10	10	10	3	2	5	1	3	4	6	7	7	3	2	6	2	6	8	1	8	11	9	4	9	4	4	6	3	4	3	2	3	2	5	5	6	4	4	2
Monocytes (x106/L)	0	0	0	3	4	4	10	10	10	3	2	5	1	3	4	6	7	7	3	2	6	2	6	8	1	8	11	9	4	9	4	4	6	3	4	3	2	3	2	5	5	6	4	4	2
CD4+HLA-DR+ cells (%)	0	0	0	3	4	4	10	10	10	3	2	5	1	3	4	6	7	7	3	2	6	2	6	8	1	8	11	9	4	9	4	4	6	3	4	3	2	3	2	5	5	6	4	4	2
CD8+HLA-DR+ cells (%)	0	0	0	3	4	4	10	10	10	3	2	5	1	3	4	6	7	7	3	2	6	2	6	8	1	8	11	9	4	9	4	4	6	3	4	3	2	3	2	5	5	6	4	4	2
CD4+CD45RO+ cells (%)	0	0	0	3	4	4	10	10	10	3	2	5	1	3	4	6	7	7	3	2	6	2	6	8	1	8	11	9	4	9	4	4	6	3	4	3	2	3	2	5	5	6	4	4	2
CD27+CD38- memory B cells (%)	0	0	0	3	4	4	10	10	10	3	2	5	1	3	4	2	7	6	3	2	6	2	6	9	1	8	11	9	4	10	4	6	6	3	4	3	2	3	2	5	5	6	4	4	2
Plasma cells (%)	0	0	0	3	4	4	10	10	10	3	2	5	1	3	4	2	7	6	3	2	6	2	6	9	1	8	11	9	4	10	4	6	6	3	4	3	2	3	2	5	5	6	4	4	2
SARS-COV-2 specific IgG (U/ml)	0	0	0	4	4	3	10	10	10	3	1	4	2	3	3	2	1	7	2	3	5	2	6	4	6	11	3	8	12	11	11	15	3	8	12	5	9	12	7	6	9	4	5	13	3
CD16+CD14+ cells (%)	0	0	0	3	4	4	10	10	10	3	2	5	1	3	3	2	7	6	3	2	6	2	6	9	1	8	11	9	4	10	4	6	6	3	4	3	2	3	2	5	5	6	4	4	2
M-MDSCs (%)	0	0	0	3	4	4	10	10	10	3	2	5	1	3	3	2	7	6	3	2	6	2	6	9	1	8	11	9	4	10	4	6	6	3	4	3	2	3	2	5	5	6	4	4	2
CD86+ DCs (%)	0	0	0	3	4	4	10	10	10	3	2	5	1	3	4	3	7	7	3	2	6	2	6	9	1	8	11	9	6	10	5	4	6	3	4	3	2	3	2	5	5	6	4	4	2
